# Supplementary material for: Phylogenetic Analysis of the Family Lepidostomatidae (Trichoptera: Integripalpia) Using Whole Mitochondrial Genomes
Source: Insects. 2025 May 19;16(5):536. doi: 10.3390/insects16050536 (PMC12111908; doi:10.3390/insects16050536)
Supplement: Supplementary file 1 [file insects-16-00536-s001.zip]

Archive with 1 entries (1 files):
- insects-3576521-supplementary.pdf
